# Supplementary material for: Factors Associated with Therapeutic Efficacy of Intravesical OnabotulinumtoxinA Injection for Overactive Bladder Syndrome
Source: PLoS One. 2016 Jan 29;11(1):e0147137. doi: 10.1371/journal.pone.0147137 (PMC4732812; doi:10.1371/journal.pone.0147137)
Supplement: S1 Dataset — (XLS) [file pone.0147137.s002.xls]

## Sheet: 工作表1
NO	Sex.code	Age	OABSS.B	UUI.B	Urgency.B	Frequency.B	USS.B	GRA.B	FBC.B	PVR.B	Vol	VE.B	OABSS.2W	UUI.2W	Urgency.2W	Frequency.2W	USS.2W	GRA.2W	FBC.2W	PVR.2W	Vol.2W	VE.2W	OABSS.1M	UUI.1M	Urgency.1M	Frequency.1M	USS.1M	GRA.1M	FBC.1M	PVR.1M	Vol.1M	VE.1M	OABSS.3M	UUI.3M	Urgency.3M	Frequency.3M	USS.3M	GRA.3M	FBC.3M	PVR.3M	Vol.3M	VE.3M	OABSS.6M	UUI.6M	Urgency.6M	Frequency.6M	USS.6M	GRA.6M	FBC.350
1	1	72	8	0	32	32	3	0	445	28	417	0.94	8	0	26	26	3	-1	128	51	77	0.6	8	0	20	20	3	-1	298	50	248	0.83	8	0	29	29	3	1	300	100	310	0.76	8	0	25	25	3	0	350
2	0	48	14	15	54	54	4	0	231	86	145	0.63	14	11	59	59	4	2	411	204	207	0.5	14	7	58	58	4	2	573	273	300	0.52	13	16	59	59	4	2	350	87	169	0.66	15	10	52	60	4	2	350
3	1	46	15	0	30	68	4	0	381	209	172	0.45	14	10	86	86	4	1	256	114	142	0.55	15	20	135	135	4	-3	439	184	255	0.58	15	82	117	117	4	-3	130	185	199	0.52	15	71	145	145	4	-3	130
4	0	67	15	9	52	65	4	0	272	60	212	0.78	9	0	21	67	2	0	417	139	278	0.67	8	0	8	40	2	2	237	121	116	0.49	4	0	0	35	1	3	350	100	374	0.79	7	0	2	41	2	2	35
5	1	67	14	6	25	27	4	0	133	25	108	0.81	10	6	6	32	4	1	301	97	204	0.68	11	6	6	27	4	3	193	83	110	0.57	10	3	11	32	4	2	250	0	185	1
6	0	48	13	6	47	47	4	0	404	150	254	0.63	8	0	33	33	3	3	425	337	88	0.21	8	0	32	33	3	2	330	121	209	0.63	13	19	38	38	4	0	300	10	175	0.95	12	12	37	37	4	1	250
7	0	73	13	16	16	21	4	0	222	0	222	1	10	1	1	25	4	2	372	160	212	0.57	10	9	22	22	4	1	398	186	212	0.53	13	26	26	26	4	0	300	300	153	0.34
8	0	75	12	4	29	29	4	0	269	38	231	0.86	12	4	31	31	4	1	606	497	109	0.18	8	20	29	30	2	1	529	329	200	0.38	4	0	0	27	1	3	200	435	319	0.42	8	0	19	25	3	2	350
9	1	83	14	21	21	21	4	0	135	0	135	1	14				4	1	168	127	41	0.24	14	15	36	36	4	1	62	10	52	0.84	10	3	13	29	4	2	250	30	232	0.89	9	1	30	30	4	3	280
10	0	76	14				4	0	241	80	161	0.67	10	1	26	29	4	2	304	225	79	0.26	9	1	12	26	4	2	200	117	83	0.42
11	1	61	13	0	35	35	4	0	279	0	279	1	7	0	17	17	4	2	455	85	370	0.81	7	1	15	15	4	1	345	92	253	0.73	8	1	27	27	4	1	600	41	250	0.86	3	0	0	17	4	1	360
12	1	74	13	0	48	67	4	0	166	0	166	1	10	0	40	124	3	2	322	246	76	0.24	9				2	2	417	310	107	0.26	14	5	105	119	4	2	100	37	121	0.77	5	0	0	71	1	3	250
13	1	59	9	7	61	68	4	0	103	10	93	0.9	11	2	61	61	4	2	236	132	104	0.44	14	7	64	64	4	-2	131	84	47	0.36	10	1	52	58	4	0	40	53	40	0.43
14	0	61	11	9	35	40	4	0	299	30	269	0.9	13	6	31	32	4	2	514	82	432	0.84	11	12	25	27	4	2	497	127	370	0.74	13	6	37	42	4	2	300	181	233	0.56	10	2	18	26	4	2	400
15	1	83	12	2	12	41	4	0	231	0	231	1	10	1	7	34	4	1	401	63	338	0.84	11	1	14	34	4	2	432	161	271	0.63	11	3	12	38	4	1	340	69	305	0.82	6	0	3	26	2	2	250
16	0	52	14	3	45	51	4	0	320	60	260	0.81	11	3	44	44	4	3	494	98	396	0.8	10	4	4	43	4	3	408	0	408	1	11	5	35	35	4	3	350	83	373	0.82	11	4	35	35	4	3	350
17	1	87	10	3	8	31	4	0	164	34	130	0.79	8	0	6	29	2	2	281	96	185	0.66	8	0	7	33	2	2	293	147	146	0.5	7	1	1	35	4	2	300	87	265	0.75	3	0	0	24	1	2	500
18	0	35	12	2	19	42	4	0	293	22	271	0.92	2	0	0	28	1	2	385	139	246	0.64	4	0	0	29	1	3	275	148	127	0.46
19	1	69	8	0	28	38	2	0	208	0	208	1	8	0	32	32	2	0	423	188	235	0.56	9	0	29	32	2	1	465	184	281	0.6	9	0	36	36	3	1	370	125	397	0.76	9	0	34	38	2	1	400
20	1	66	12	3	38	45	4	0	104	26	78	0.75	11	1	40	51	4	3	217	57	160	0.74	10	1	49	50	4	3	416	257	159	0.38	1	0	27	27	1	3	100	153	77	0.33	2				4	3	180
21	0	40	13	9	77	89	4	0	186	17	169	0.91	13	4	74	80	4	2	274	77	197	0.72	10	0	71	71	3	3	258	114	144	0.56	14	8	56	58	4	3	200	22	119	0.84	10	6	51	51	4	-3	250
22	1	80	15	38	58	58	4	0	162	0	162	1	14	42	58	58	4	-1	490	0	490	1	14	34	49	49	4	0	441	0	441	1	14	43	53	53	4	1	650	0	279	1	11	48	48	48	4	1	650
23	1	79	13	19	29	30	4	0	123	10	113	0.92	7	0	12	27	2	2	414	360	54	0.13
24	0	70	12	14	25	30	4	0	214	41	173	0.81	13	31	31	31	4	-1	297	235	62	0.21	14	29	37	37	4	3	446	271	175	0.39	8	0	25	32	2	2	280	207	73	0.260714
25	0	59	12	1	40	40	4	0	361	230	131	0.36	13	7	48	48	4	1	334	142	192	0.57	8	0	37	37	2	1	311	182	129	0.41	10	0	35	35	4	1	170	153	149	0.49	8	0	28	29	3	3	250
26	0	30	14	39	46	56	4	0	520	50	470	0.9	7	0	5	40	2	3					3	1	2	36	1	3					2				1	3	726	39	687	0.95	2	0	0	20	1	3	800
27	0	60	15	52	52	52	4	0	130	0	130	1	13	16	30	30	4	1	162	128	34	0.21	13	32	32	32	4	0	267	111	156	0.58	13	32	32	35	4	0	200	106	140	0.57
28	0	60	14	2	27	30	4	0	157	0	157	1	13	7	36	36	4	1	263	143	120	0.46	13	1	26	27	4	1	406	205	201	0.5	9	1	20	20	4	1	500	160	195	0.55	13	2	26	26	4	1	400
29	1	59	9	2	28	36	4	0	544	20	524	0.96	9	1	40	40	4	0	617	300	317	0.51	12	8	43	43	4	-2	557	196	361	0.65	10	1	37	42	4	-1	500	60	368	0.86	12	5	42	42	4	-2	430
30	1	89	8	2	6	30	4	0	163	10	153	0.94	13	2	26	35	4	0	191	77	114	0.6	11	2	16	30	4	0	259	109	150	0.58	5	0	0	28	4	1	275	197	119	0.38	12	3	18	20	4	0	330
31	0	85	12	10	12	29	4	0	126	59	67	0.53	11	0	2	27	4	2	156	111	45	0.29	10	3	9	31	4	3	269	166	103	0.38	6	0	4	20	4	3	200	85	33	0.28	5	0	1	29	2	3	260
32	1	88	9	0	11	23	4	0	343	75	268	0.78	7	0	2	33	2	1	322	201	121	0.38	5	0	3	24	4	2	452	191	261	0.58	5	0	23	23	4	3	300	457	0	0	7	1	9	22	4	2	300
33	1	75	12	4	17	25	4	0	185	144	41	0.22	11				4	-3	288	218	70	0.24	11	3	30	30	4	1	187	113	74	0.4	12	5	30	30	4	0	300	131	88	0.4	9	0	39	39	3	1	200
34	0	50	12	5	24	30	4	0	232	0	232	1	3	0	6	17	2	3	185	0	185	1	7	0	8	26	3	3	448	131	317	0.71	9	1	13	27	4	2	400	48	245	0.84	11	2	25	27	4	1	450
35	0	67	9	0	32	32	3	0	166	20	146	0.88	9	0	41	41	3	-2	242	186	56	0.23	8	0	32	32	3	2	711	335	376	0.53	8	0	32	31	2	2	500	149	138	0.48	7	0	11	21	2	2	350
36	0	53	15	19	22	38	4	0	101	20	81	0.8	6	0	5	24	4	3	218	127	91	0.42	2	0	1	23	2	3	416	279	137	0.33	3	0	0	34	1	2	170	134	119	0.47	7	1	1	30	4	2	270
37	0	67	15	36	48	48	4	0	160	0	160	1	11	8	28	29	4	2	107	58	49	0.46	12	27	27	27	4	3	188	73	115	0.61	8				4	2	199	78	121	0.61
38	0	71	14	2	52	52	4	0	230	81	149	0.65	13	10	18	29	4	2	242	92	150	0.62	7	0	14	14	3	1	32	0	32	1	13	14	21	25	4	1	250	82	174	0.68	8	0	21	28	3	2	180
39	1	63	9	6	22	28	4	0	470	70	400	0.85	11	2	20	23	4	2	608	319	289	0.48	8	0	19	26	2	2	378	57	321	0.85	6	0	11	23	3	3	600	220	130	0.37	1	0	12	17	1	3	450
40	1	68	10	0	15	15	4	0	168	20	148	0.88	9	1	9	12	4	1	189	150	39	0.21	7	0	13	16	2	1	305	204	101	0.33	8	0	24	25	3	0	130	44	120	0.73
41	1	47	15	24	38	39	4	0	455	39	416	0.91	9	15	33	33	4	2	251	26	225	0.9	14	22	44	44	4	1	159	0	159	1	14	14	33	33	4	2	190	37	352	0.9	11	7	27	27	4	2	220
42	1	71	10	14	4	0	4	0	51	18	33	0.65	14	27	27	51	4	0	292	227	65	0.22	15	7	9	36	4	1	354	284	70	0.2	14	8	29	44	4	2	300	221	29	0.12	14	5	21	36	4	1	300
43	1	84	12	6	21	25	4	0	217	76	141	0.65	7	0	15	21	2	2	332	283	49	0.15	8	0	15	26	2	2	343	164	179	0.52	11	4	21	21	4	2	350	128	222	0.634286	8	0	25	25	2	2	300
44	0	81	14	14	42	44	4	0	264	49	215	0.81	12	4	26	32	4	2	441	191	250	0.57	11	4	19	31	4	3	327	212	115	0.35	10	1	6	23	4	2	250	216	171	0.44	11	6	14	25	4	3	250
45	1	66	12	0	17	24	4	0	240	90	150	0.63	7	0	14	38	2	2	258	92	166	0.64	11	0	23	45	4	2	348	229	119	0.34	8	0	24	31	4	0	200	114	173	0.6	8	3	10	17	4	3	250
46	0	23	13	1	10	35	4	0	138	0	138	1	2	0	0	44	1	2	240	0	240	1	3	0	1	34	1	3	274	0	274	1	4	0	0	31	0	3	220	10	269	0.96	3	0	0	30	1	2	280
47	1	74	14	2	41	49	4	0	52	0	52	1	9	0	37	47	2	2	207	117	90	0.43	10	0	23	32	4	3	128	40	88	0.69	9	0	29	36	2	2	170	64	70	0.52	9	0	31	37	2	2	200
48	0	56	13	9	48	60	4	0	391	0	391	1	8	0	5	47	4	2	340	22	318	0.94	4	0	1	30	2	1	625	69	556	0.89	8	0	16	37	2	2	300	0	439	1	7	0	15	40	3	1	300
49	0	64	9	0	4	36	4	0	289	44	245	0.85	8	0	5	39	2	-1	272	205	67	0.25	9	1	4	37	4	1	467	259	208	0.45	8	0	15	34	3	2	310	78	274	0.78	8	0	10	33	3	2	330
50	0	43	13	12	29	29	4	0	238	10	228	0.96	8	0	34	34	3	3	365	9	356	0.98	6	1	25	25	4	3	92	37	55	0.6	6	0	29	29	4	3	400	0	412	1	10	3	23	24	4	2	400
51	0	37	13	17	27	30	4	0	315	65	250	0.79	8	0	20	30	3	2	610	247	363	0.6	8	0	20	32	3	3	351	147	204	0.58	10	1	20	28	4	2	370	100	390	0.8	8	0	18	23	4	3	330
52	0	51	11	5	22	24	4	0	569	0	569	1	8	0	18	30	3	3	641	146	495	0.77											10	4	14	30	4	2	400	143	492	0.77	10	6	16	26	4	3	400
53	0	33	7				2	0	240	60	180	0.75	4	0	0	54	1	3	109	109	0	0							162	20	142	0.88	2	0	0	27	1	3	200	42	352	0.89	4	0	0	31	1	3	220
54	0	80	12	8	27	38	4	0	110	5	105	0.95											13	3	36	36	4	0	277	157	120	0.43	11	0	38	38	4	1	180	253	152	0.38	4	0	0	36	1	2	100
55	1	52	7	0	17	43	2	0	498	37	461	0.93	7	0	12	28	2	0	784	118	666	0.85	6	0	3	36	2	1	501	151	350	0.7
56	1	63	9	0	21	48	3	0	263	72	191	0.73	8	0	40	42	3	0	546	289	257	0.47	9	0	34	35	3	1	521	261	260	0.5	9	0	39	39	3	1	330	243	160	0.4
57	1	80	13	8	42	42	4	0	117	21	96	0.82	9	0	29	54	3	2	370	160	210	0.57	8	0	7	51	2	2	266	119	147	0.55
58	1	79	9	0	13	39	3	0	297	74	223	0.75	8	0	9	38	3	1	262	27	235	0.9	9	0	2	32	3	2	279	71	208	0.75	8	0	14	34	3	1	240	113	176	0.61	7	0	10	30	2	-3	220
59	0	46	11	3	18	24	4	0	834	700	134	0.16	11	2	8	31	4	2	549	414	135	0.25	11	2	6	28	4	3	650	345	305	0.47	10	3	8	33	4	3	550	393	555	0.59	10	3	8	25	4	2	500
60	1	68	13	4	22	29	4	0	383	0	383	1	12	5	12	38	4	0	884	884	0	0	13	0	0	32	4	2	431	194	237	0.55	7	0	12	35	2	2	300	25	166	0.87	10				4	0	282
61	0	59	13	10	39	61	4	0	129	23	106	0.82	8	0	24	33	3	2	229	64	165	0.72	9	0	25	37	2	2	114	0	114	1
62	1	71	5	1	16	20	2	0	357	0	357	1	6	0	16	25	3	3	676	334	342	0.51	4	0	1	29	2	3	776	428	348	0.45	7	0	20	26	2	3	260	304	209	0.41	6	0	6	22	2	3	310
63	1	81	6	2	3	31	4	0	74	0	74	1	2	0	0	25	1	2	481	122	359	0.75	6	0	2	28	4	2	232	42	190	0.82	8	0	28	28	4	2	410	32	192	0.86
64	1	68	11	0	34	38	4	0	151	60	91	0.6	9	0	43	43	2	1	331	250	81	0.24	8	0	53	53	2	0	213	111	102	0.48	4				1	2	205	84	121	0.59
65	1	79	9	0	19	40	2	0	202	30	172	0.85	4	0	4	31	1	1	276	61	215	0.78	4	0	0	33	1	1	312	0	312	1	9	0	15	36	2	1	350	0	419	1
66	0	73	15				4	0	116	97	19	0.16	14				4	1	363	252	111	0.31							395	288	107	0.27	15				4	-3	599	515	84	0.14
67	1	63	11				4	0	175	10	165	0.94							248	209	39	0.16
68	1	37	10	0	3	51	3	0	259	80	179	0.69	9	0	52	58	3	0	450	384	66	0.15	9	0	14	38	3	2	506	206	300	0.59	9	0	30	45	2	2	272	121	151	0.56	9	0	41	41	3	2	101
69	1	78	8	0	32	32	3	0	166	26	140	0.84	9	0	33	33	3	2	211	106	105	0.5	9	0	42	42	2	2					7	0	26	26	2	1	366	20	346	0.95
70	0	81	14	13	42	42	4	0	86	0	86	1	13	10	40	40	4	1	439	259	180	0.41	12	7	8	35	4	2	317	202	115	0.36	11	6	6	27	4	2	371	150	221	0.6	12	7	26	26	4	2	291
71	0	60	8	0	20	37	2	0	206	0	206	1	3	0	0	32	1	2	236	94	142	0.6	3	0	0	33	1	2	244	75	169	0.69	2	0	0	27	1	2	119	20	99	0.83	3	0	0	30	1	1	295
72	1	56	11	2	29	31	4	0	314	0	314	1	9	0	23	36	3	2	540	135	405	0.75	10	0	21	34	2	3	520	90	430	0.83	9	1	30	30	4	2	345	0	345	1	13	3	36	36	4	-2	252
73	1	84	14	34	41	41	4	0	118	0	118	1	14	20	37	37	4	1	199	65	134	0.67	14	21	33	33	4	0	244	101	143	0.59	14	27	32	32	4	0	258	94	164	0.64	13	34	34	34	4	0	310
74	0	80	8	0	25	25	3	0	92	0	92	1	7	0	22	22	3	2	252	178	74	0.29	8	0	25	25	3	2	325	225	100	0.31
75	0	39	15	34	79	79	4	0	174	0	174	1	5	0	0	65	1	3	360	86	274	0.76	5	0	0	57	1	3	360	86	274	0.76
76	0	59	9	0	38	39	3	0	128	12	116	0.91	12	3	42	42	4	0	263	102	161	0.61	15	48	48	48	4	-3	279	127	152	0.54	9	0	34	34	4	2					8	0	32	32	2	2	361
77	1	59	12	0	39	39	3	0	306	30	276	0.9	10	0	45	45	2	2	511	127	384	0.75	10	0	43	43	4	1	745	249	496	0.67	11	5	41	41	4	0	732	179	553	0.76	9	1	33	33	4	3	630
78	0	64	12	7	19	33	4	0	412	50	362	0.88	7	0	2	40	2	3	549	162	387	0.7	3	0	0	26	1	3	719	175	544	0.76	2	0	0	24	4	3	616	145	471	0.76	8	4	7	30	4	3	586
79	1	85	13	0	29	29	4	0	297	0	297	1	12	0	8	20	4	2	262	147	115	0.44	12	0	18	26	4	1	277	196	81	0.29	13	0	21	21	4	0	166	10	156	0.94
80	1	75	11	6	30	30	4	0	126	0	126	1	10	0	32	32	4	1	169	130	39	0.23	10	0	32	32	4	3	234	151	83	0.35	12	6	43	43	4	3	250	188	62	0.25
81	0	51	11	5	33	33	4	0	179	20	159	0.89	9	1	30	30	4	2	482	127	355	0.74	9	4	31	31	4	2	346	75	271	0.78	9	1	26	26	4	3	464	192	272	0.59	2				1	3	206
82	0	58	10	3	5	21	4	0	186	0	186	1	2	0	0	16	1	3	354	10	344	0.97	2	0	0	21	1	3	396	126	270	0.68	6	0	0	15	4	3	197	0	197	1	10	0	14	19	4	2	221
83	1	67	10	1	43	43	4	0	344	0	344	1	9	0	34	34	2	2	518	162	356	0.69	8	0	32	32	2	2	670	230	440	0.66	8	0	36	36	3	2	518	105	413	0.8	8	0	26	26	3	3	426
84	1	59	14	6	35	49	4	0	92	12	80	0.87	14	13	43	51	4	-3	249	130	119	0.48	10	0	48	51	3	1	293	105	188	0.64	11	2	37	43	4	2	71	10	61	0.86
85	1	81	12	6	25	25	4	0	195	34	161	0.83	6	0	5	28	2	3					6	0	5	28	4	0					11	6	6	33	4	0	92	0	92	1
86	0	67	14				4	0	374	23	351	0.94	13	15	39	39	4	1	247	119	128	0.52	14	12	46	46	4	2	415	167	248	0.6	11	1	33	33	4	2	403	37	366	0.91
87	1	80	14	40	47	47	4	0	172	0	172	1	13	42	42	42	4	2	326	156	170	0.52	14	41	41	41	4	3	301	115	186	0.62	14	37	37	37	4	2	165	20	145	0.88	14	33	33	33	4	0	242
88	1	67	8	24	25	25	4	0	343	32	311	0.91	11	8	25	25	4	1	255	169	86	0.34	12	5	31	31	4	1	175	79	96	0.55	13	14	31	31	4	1	209	62	147	0.7
89	0	62	12	3	26	26	4	0	150	0	150	1	8	0	0	32	4	3	497	250	247	0.5	11	0	0	36	4	1	184	144	40	0.22	9	0	28	28	4	3	260	0	260	1
[truncated: 3 more columns]
